# Supplementary material for: A Neutrophil Phenotype Model for Extracorporeal Treatment of Sepsis
Source: PLoS Comput Biol. 2015 Oct 15;11(10):e1004314. doi: 10.1371/journal.pcbi.1004314 (PMC4607502; doi:10.1371/journal.pcbi.1004314)
Supplement: S1 Dataset — Sixteen baboons (Papio ursinus) weighing between 19 and 32 kg were infused with 2 x 109 CFU Escherichia coli per kg over a two-hour period and followed until predetermined time points or death. (XLS) [file pcbi.1004314.s004.xls]

## Sheet: Raw Data
Dataset S1 - Experimental Data
Observation Length	Animal ID	Time (hours) relative to infusion	White blood cells (10^3 cells/µl)	Neutrophil Elastase / α1-PI complex (ng/ml)	LPS (cfu)	Creatinine (mM)	IL_8 (nM)
6 days	66	-0.5	6.2	0.3	3.5	94	0
6 days	66	0	4.4	0.17	3.5	93	0
6 days	66	0.5	2
6 days	66	1	2.2
6 days	66	2	1.2	0.89	4196	84	4.22
6 days	66	3	1.1
6 days	66	4	1.2	1.01	584	60	26.27
6 days	66	5	1.6
6 days	66	6	1.9	1.12	364	104	19.32
6 days	66	11	1.9	1.6	387	116	7.81
6 days	66	12	1.6
6 days	66	23	5	0.86	175	168	1.23
6 days	66	24	3
6 days	66	35	7.4	0.62	300	217	0.12
6 days	66	36	8.6
6 days	67	-0.5	7.4	0.7	3.5	86	0
6 days	67	0	6.7	0.2	3.5	77	0
6 days	67	0.5	4
6 days	67	1	4.7
6 days	67	2	1.3	0.8	9310	71	1.48
6 days	67	3	1.6
6 days	67	4	1.8	1.15	1812	81	15.26
6 days	67	5	2.5
6 days	67	6	2.7	0.81	1451	83	8.98
6 days	67	11	8.4	1.09	1179	172	3.18
6 days	67	12	11.4
6 days	67	23	31.4	0.71	178	242	0.11
6 days	67	24	25.3
6 days	67	35	23.6	0.52	226	229	0
6 days	67	36	21.5
6 days	67	47	17.4	0.74	53	184	0
6 days	67	48	14.6
6 days	69	-0.5	5.9	0.2	3.5	104	0
6 days	69	0	3.9	0.24	3.5	99	0
6 days	69	0.5	2.7
6 days	69	1	3.9
6 days	69	2	0.5	0.69	8867	100	1.84
6 days	69	3	1.2
6 days	69	4	1.8	0.62	2715	106	14.94
6 days	69	5	1.8
6 days	69	6	1.7	0.23	1809	110	13.13
6 days	69	11	2.4	1.49	981	166	7.29
6 days	69	12	2.9
6 days	73	-0.5	4.2	0.17	55	96	0
6 days	73	0	3.1	0.11	3.5	82	0
6 days	73	0.5	2.1
6 days	73	1	2.5
6 days	73	2	0.5	1.01	3631	87	7.24
6 days	73	3	0.7
6 days	73	4	0.8	1.08	1859	81	25.41
6 days	73	5	1
6 days	73	6	1.1	1.16	2049	82	13.18
6 days	73	11	2.1	2.09	1008	137	17.08
6 days	73	12	2.3
6 days	73	23	4.5	3.08	1170	271	25.87
6 days	74	-0.5	8.7	0.31	3.5	88	0
6 days	74	0	7.7	0.26	3.5	85	0
6 days	74	0.5	1.6
6 days	74	1	2.8
6 days	74	2	0.9	1.04	1602	82	3.1
6 days	74	3	1
6 days	74	4	1.4	1.64	1100	99	26
6 days	74	5	1.9
6 days	74	6	1.9	1.98	1469	98	15.04
6 days	74	11	3.8	1.92	2338	105	7.11
6 days	74	12	4
6 days	74	23	17.9	1.03	414	120	0.36
6 days	74	24	16.4
6 days	74	35	11.4	1.07	266	131	0
6 days	74	36	10.1
6 days	75	-0.5	10	0.36	3.5	102	0
6 days	75	0	7.6	0.32	3.5	99	0
6 days	75	0.5	3.5
6 days	75	1	5.6
6 days	75	2	1.5	0.86	53565	92	11.74
6 days	75	3	3.2
6 days	75	4	5.9	0.92	23565	90	16.66
6 days	75	5	8.4
6 days	75	6	10.4	0.86	15295	98	2.83
6 days	75	11	16.5	1.32	3418	118	1.87
6 days	75	12	14
6 days	75	23	26	0.83	650	119	0
6 days	75	24	29.4
6 days	75	35	19.3	0.71	333	57	0
6 days	75	36	15.4
6 days	75	47	10.3	0.82	2707	100	0
6 days	75	48	9.2
6 days	75	72	4.4	0.67	113	82	0
6 days	75	73	1.8
6 days	75	144	3.7	0.49	765	84	0
6 days	76	-0.5	5.7	0.43	3.5	73	0
6 days	76	0	3.7	0.5	3.5	68	0
6 days	76	0.5	1.8
6 days	76	1	1.2
6 days	76	2	0.7	1.44	7362	65	4.41
6 days	76	3	0.7
6 days	76	4	0.7	1.47	4085	75	29.62
6 days	76	5	0.9
6 days	76	6	1.2	1.47	2278	85	10.62
6 days	76	11	4.4	1.75	914	104	1.75
6 days	76	12	4.5
6 days	80	-0.5	7	0.22	3.5	84	0
6 days	80	0	5.8	0.19	3.5	71	0
6 days	80	0.5	3.2
6 days	80	1	5.3
6 days	80	2	1.3	1.17	5584	78	8.63
6 days	80	3	1.6
6 days	80	4	1.6	1.59	2164	74	34.69
6 days	80	5	2.4
6 days	80	6	2.6	2.04	1558	82	21.5
6 days	80	11	6.2	1.09	968	114	5.61
6 days	80	12	6.1
136	68
136	68	-0.5	6.2	0.18	3.5	96	0
136	68	0	6	0.18	3.5	75	0
136	68	0.5	4.5
136	68	1	5.2
136	68	2	0.7	0.85	7578	78	5.92
136	68	3	1.2
136	68	4	1.8	1.09	1535	74	24.38
136	68	5	2.8
136	68	6	3.5	1.21	1022	91	13.49
136	68	11	10.3	1.66	811	128	5.24
136	68	12	6.8
136	68	23	13.9	0.95	213	176	1.76
136	68	24	12.9
136	70
136	70	-0.5	4.5	0.07	3.5	102	0
136	70	0	4.9	0.13	3.5	96	0
136	70	0.5	3.5
136	70	1	2.2
136	70	2	0.8	0.9	16338	95	1.82
136	70	3	0.9
136	70	4	1.6	0.78	1281	117	13.54
136	70	5	2.8
136	70	6	2.8	0.64	958	121	7.93
136	70	11	9.9	0.72	1114	120	2.1
136	70	12	9
136	70	23	21.3	0.44	95	98	0
136	70	24	21.5
136	70	35	11.2	0.43	231	91	0
136	70	36	15.7
136	70	47	12.8	0.48	38	78	0
136	70	48	12.7
136	70	72	6.8	0.64	34	59	0
136	70	73	5.9
136	70	144	3	0.62	128	97	0
136	71
136	71	-0.5	6.5	0.26	3.5	99	0
136	71	0	5.3	0.17	3.5	84	0
136	71	0.5	1.3
136	71	1	2.4
136	71	2	0.5	1.09	12866	83	13.8
136	71	3	0.7
136	71	4	0.6	1.03	5196	71	35.12
136	71	5	0.6
136	71	6	0.7	1.2	4499	83	38.41
136	71	11	1.5	2.14	2323	97	14.25
136	71	12	1.5
136	71	23	4.6	1.44	562	141	7.28
136	71	24	2.9
136	71	35	1.2	1.42	955	319	16.61
136	71	36	1.2
136	72
136	72	-0.5	3.9	0.08	3.5	87	0
136	72	0	2.4	0.07	3.5	84	0
136	72	0.5	1.1
136	72	1	1
136	72	2	0.5	0.91	11516	83	3.57
136	72	3	0.9
136	72	4	0.9	1.25	2584	99	21.04
136	72	5	1.6
136	72	6	2.3	1.18	1609	106	13.24
136	72	11	3.2	1.23	385	128	0.62
136	72	12	4.6
136	72	23	15.9	0.65	235	136	0
136	72	24	13.4
136	72	35	14.5	0.71	14	127	0
136	72	36	9.9
136	72	47	12.5	0.68	43	118	0
136	72	48	8.9
136	72	72	7.1	0.69	3.5	94	0
136	72	73	5.7
136	72	144	9.9	0.52	120	88	0
136	77
136	77	-0.5	7.4	1	40	97	0
136	77	0	6	0.29	3.5	106	0
136	77	0.5	3.1
136	77	1	2.3
136	77	2	1	0.93	3000	92	2.17
136	77	3	2.2
136	77	4	3	0.57	765	91	9.49
136	77	5	3
136	77	6	3.9	1.76	698	81	2.05
136	77	11	8.7	0.46	483	97	0
136	77	12	10.2
136	77	23	14.1	0.84	161	93	0
136	77	24	11.3
136	77	35	9.7	0.78	48	88	0
136	77	36	8.1
136	77	47	8.9	0.5	105	78	0
136	77	48	7.5
136	77	72	6	0.54	56	84	0
136	77	73	5.2
136	77	144	8.2	0.32	3.5	88	0
136	78
136	78	-0.5	7.7	0.37	3.5	89	0
136	78	0	5.7	0.18	3.5	92	0
136	78	0.5	2.7
136	78	1	4.6
136	78	2	0.6	1.34	6125	90	1.84
136	78	3	1.1
136	78	4	1.4	1.46	3098	88	18.65
136	78	5	2.2
136	78	6	2.4	1.5	2621	99	5.58
136	78	11	10.7	1.3	1970	106	0.62
136	78	12	11
136	78	23	29.8	0.99	190	148	0
136	78	24	24.8
136	78	35	22.9	1.35	362	189	0
136	78	36	22.6
136	78	47	8.3	1.37	389	102	0
136	78	48	9.6
136	79
136	79	-0.5	10.4	1.23	3.5	90	0
136	79	0	6.1	0.26	3.5	92	0
136	79	0.5	2.5
136	79	1	4.2
136	79	2	0.3	1.24	8062	74	4.9
136	79	3	0.7
136	79	4	1.1	1.13	2755	85	15.36
136	79	5	1.9
136	79	6	2.5	1.45	2485	81	5.88
136	79	11	10.2	1.2	1381	97	2.53
136	79	12	8.5
136	79	23	15.4	0.81	145	95	0
136	79	24	11.7
136	79	35	12.1	0.64	78	85	0
136	79	36	6.8
136	79	47	8.4	0.46	56	84	0
136	79	48	6.5
136	79	72	3	0.64	15	95	0
136	79	73	2
136	79	144	0.6	0.37	31	89	0
136	83
136	83	-0.5	3.8	0.18	3.5	93	0
136	83	0	3.1	0.22	3.5	85	0
136	83	0.5	1.8
136	83	1	1.9
136	83	2	0.4	0.61	2274	85	2.97
136	83	3	0.8
136	83	4	1.1	0.71	1045	90	26.19
136	83	5	1.3
136	83	6	1.7	0.88	1394	95	14.93
136	83	11	5.7	1.02	1059	112	4.22
136	83	12	5.9
136	83	23	13.9	0.89	425	107	0
136	83	24	12.9
136	83	35	11.8	1.08	120	101	0
136	83	36	6.9
136	83	47	13.4	0.77	94	95	0
136	83	48	10.8
136	83	72	9.4	0.72	92	91	0
136	83	73	6.2
136	83	144	5.2	0.69	42	71	0
28 days	88	-0.5	7.9	0.58	3.5	113	0
28 days	88	0	6.1	0.6	3.5	106	0
28 days	88	0.5	3.3
28 days	88	1	4.7
28 days	88	2	0.8	5.62	10901	98	5.59
28 days	88	3	1.1
28 days	88	4	2	4.93	3653	98	14.75
28 days	88	5	2.2
28 days	88	6	2.9	5.87	1569	104	7.91
28 days	88	11	6.1	6.12	612	134	1.3
28 days	88	12	5.4
28 days	88	23	12.5	4.05	394	134	0
28 days	88	24	8.9
28 days	88	35	11	3.36	106	132	0
28 days	88	36	8.6
28 days	88	47	6.2	3.19	85	157	0
28 days	88	48	3.9
28 days	89	-0.5	6.2	0.55	3.5	131	0
28 days	89	0	4.8	0.61	3.5	120	0
28 days	89	0.5	5.3
28 days	89	1	8.5
28 days	89	2	2.7	3.45	1179	115	3.8
28 days	89	3	3.5
28 days	89	4	4.9	2.9	422	118	7.06
28 days	89	5	5
28 days	89	6	5.9	3.28	683	104	2.86
28 days	89	11	13.9	3.88	258	140	0.43
28 days	89	12	14.5
28 days	89	23	31.2	1.77	32	155	0
28 days	89	24	27.7
28 days	89	35	25.9	1.73	30	141	0
28 days	89	36	23.7
28 days	89	47	18.1	1.83	12	116	0
28 days	89	48	15.7
28 days	89	72	9.3	1.25	3.5	97	0
28 days	89	73	7.6
28 days	89	144	14.1	0.93	42	112	0
28 days	89	672		0.66	3.5	87	0
28 days	90	-0.5	5	0.61	3.5	80	0
28 days	90	0	4.8	0.55	3.5	97	0
28 days	90	0.5	6
28 days	90	1	6.4
28 days	90	2	1.3	4.28	8201	92	8.94
28 days	90	3	2.4
28 days	90	4	3.9	6.71	2423	89	13.56
28 days	90	5	6.1
28 days	90	6	9.2	6.06	2338	94	2.17
28 days	90	11	14.6	5.06	2054	102	1.49
28 days	90	12	9.8
28 days	90	23	31.8	2.32	207	122	0
28 days	90	24	20.5
28 days	90	35	26.2	2.14	119	113	0
28 days	90	36	22.8
28 days	90	47	16.7	1.93	38	93	0
28 days	90	48	11.7
28 days	90	72	7.2	0.9	21	83	0
28 days	90	73	5.6
28 days	90	144	4.8	0.88	85	97	0
28 days	90	672		0.61	3.5	48	0.38
28 days	92	-0.5	6.5	0.65	3.5	111	0
28 days	92	0	6.1	0.59	3.5	128	0
28 days	92	0.5	3.8
28 days	92	1	2.9
28 days	92	2	1.1	3.74	18224	102	12.97
28 days	92	3	1.5
28 days	92	4	2.6	5.19	8682	127	26.73
28 days	92	5	2.2
28 days	92	6	2.4	7.05	7512	126	18.17
28 days	92	11	4.3	11.01	4876	145	9.37
28 days	92	12	3.4
28 days	92	23	12	6.37	1073	247	2.02
28 days	92	24	10.4
28 days	92	35	10.4	5.57	702	284	1.12
28 days	92	36	9.6
28 days	97	-0.5	6.2	0.65	12	102	0
28 days	97	0	6.2	0.53	3.5	90	0
28 days	97	0.5	1.4
28 days	97	1	2
28 days	97	2	1	3.36	4258	93	10.24
28 days	97	3	1.3
28 days	97	4	2	3.29	1385	120	19.58
28 days	97	5	2
28 days	97	6	2.1	3.99	1444	111	14.62
28 days	97	11	4.5	6.6	1217	222	10.42
28 days	97	12	3.2
28 days	97	23	8.1	15.26	242	510	10.46
28 days	97	24	7.6
28 days	100	-0.5	5.1	0.67	3.5	98	0
28 days	100	0	3.9	0.6	3.5	90	0
28 days	100	0.5	6.4
28 days	100	1	2.5
28 days	100	2	0.7	2.42	8682	91	7.72
28 days	100	3	1
28 days	100	4	1.7	2.23	2138	93	13.86
28 days	100	5	2.9
28 days	100	6	2.9	2.4	2316	97	7.77
28 days	100	11	8.3	3.01	521	141	1.02
28 days	100	12	8
28 days	100	23	19.6	2.47	135	159	0.04
28 days	100	24	16.1
28 days	100	35	21	3.05	156	155	0.14
28 days	100	36	19
28 days	100	47	15.2	2.57	208	128	0
28 days	100	48	11
28 days	100	72	11.4	2.06	32	100	0.16
28 days	100	73	9
28 days	100	144	12.2	0.63	100	78	0.43
28 days	100	672		0.66	3.5	73	0.58
28 days	101	-0.5	6.8	0.46	3.5	108	0
28 days	101	0	4.2	0.43	3.5	106	0
28 days	101	0.5	3.7
28 days	101	1	8.2
28 days	101	2	0.8	4.36	1209	101	6.12
28 days	101	3	1.5
28 days	101	4	2.4	4.03	472	101	10.48
28 days	101	5	3.2
28 days	101	6	4.3	5.24	464	103	2.39
28 days	101	11	13.8	7.71	421	105	0.82
28 days	101	12	11.4
28 days	101	23	35.9	3.18	100	114	0.14
28 days	101	24	23.2
28 days	101	35	29.5	2.29	59	116	0.05
28 days	101	36	23.7
28 days	101	47	25.5	1.73	40	103	0.04
28 days	101	48	15
28 days	101	72	11.8	1.45	926	75	0
28 days	101	73	5.6
28 days	101	144	7.9	0.51	69	97	1.65
28 days	101	672		0.65	3.5	85	0
28 days	104	-0.5	9.9	0.95	3.5	116	0
28 days	104	0	6.3	0.58	3.5	108	0
28 days	104	0.5	4.2
28 days	104	1	8.6
28 days	104	2	1.3	4.09	2434	100	11.99
28 days	104	3	2.9
28 days	104	4	4.7	4.5	1133	101	2.49
28 days	104	5	5
28 days	104	6	5.4	7.04	2603	166	2.15
28 days	104	11	12.3	8.05	887	271	1.39
28 days	104	12	7.7
28 days	104	23	21	5.55	151	492	0.74
28 days	104	24	14
28 days	91
28 days	91	-0.5	7.8	0.43	3.5	101	0
28 days	91	0	4.9	0.39	3.5	96	0
28 days	91	0.5	6
28 days	91	1	1.4
28 days	91	2	1.3	4.55	28249	113	8.96
28 days	91	3	2.5
28 days	91	4	4	3.67	10302	127	10.4
28 days	91	5	3.8
28 days	91	6	4	4.14	6166	124	5.16
28 days	91	11	10.1	3.41	3033	142	2.54
28 days	91	12	8.8
28 days	91	23	19.9	1.92	326	150	0
28 days	91	24	12
28 days	91	35	11.1	1.63	589	125	0
28 days	91	36	7.6
28 days	91	47	4.5	1.67	2749	105	0
28 days	91	48	2.7
28 days	91	72	5.3	1.59	558	85	0
28 days	91	73	3
28 days	91	144	6.7	0.69	610	92	0.19
28 days	93
28 days	93	-0.5	6	0.65	3.5	96	0
28 days	93	0	4.5	0.56	3.5	91	0
28 days	93	0.5	5.6
28 days	93	1	1.5
28 days	93	2	0.8	4.12	5323	87	10.7
28 days	93	3	1.2
28 days	93	4	1.5	3.62	2402	98	22.18
28 days	93	5	1.9
28 days	93	6	2.3	4.67	1715	79	9.11
28 days	93	11	9.9	5.32	2402	106	4.34
28 days	93	12	8.9
28 days	93	23	27.8	2.68	211	126	0.26
28 days	93	24	25.1
28 days	93	35	27.3	2.89	112	118	0
28 days	93	36	21.3
28 days	93	47	12.3	2.69	157	97	0
28 days	93	48	9.2
28 days	93	72	4.1	1.05	188	81	0
28 days	93	73	3.6
28 days	93	144	0.9	0.78	10907	83	0
28 days	94
28 days	94	-0.5	7.4	0.59	3.5	90	0
28 days	94	0	5.5	0.53	3.5	88	0
28 days	94	0.5	7.4
28 days	94	1	1.5
28 days	94	2	0.9	4.75	7292	83	9.46
28 days	94	3	1.5
28 days	94	4	2.7	4.56	4048	90	14.61
28 days	94	5	4
28 days	94	6	4.7	5.13	2453	97	10.37
28 days	94	11	10.1	5.56	2319	100	2.15
28 days	94	12	10.1
28 days	94	23	26.2	3.41	1322	106	0
28 days	94	24	17.3
28 days	94	35	28.2	2.36	113	112	0
28 days	94	36	24
28 days	94	47	22.7	2.18	59	115	0
28 days	94	48	16.8
28 days	94	72	8.6	1.88	91	117	0
28 days	94	73	2.6
28 days	95
28 days	95	-0.5	6.1	0.5	3.5	112	0
28 days	95	0	3.2	0.46	3.5	106	0
28 days	95	0.5	4.2
28 days	95	1	1.1
28 days	95	2	0.9	3.75	16038	103	10.57
28 days	95	3	1.1
28 days	95	4	1.8	3.98	5046	95	15.3
28 days	95	5	2.1
28 days	95	6	2.4	5.08	4048	104	5.94
28 days	95	11	4.1	4.98	4379	113	2.65
28 days	95	12	2.9
28 days	95	23	13.7	3.17	704	126	0
28 days	95	24	11.1
28 days	95	35	10.1	2.23	371	137	0
28 days	95	36	7.1
28 days	95	47	5.9	2.02	323	144	0
28 days	95	48	4.3
28 days	95	72	3.7	1.87	364	127	0.03
28 days	95	73	2.3
28 days	95	144	2.1	1.42	51	109	0.07
28 days	99
28 days	99	-0.5	7.6	0.87	15	110	0
28 days	99	0	4.8	1	3.5	105	0
28 days	99	0.5	1.7
28 days	99	1	0.8
28 days	99	2	1.1	2.04	1273	112	19.09
28 days	99	3	2.5
28 days	99	4	2.3	2.07	532	112	16.79
28 days	99	5	2.4
28 days	99	6	2.9	2.24	448	111	8.06
28 days	99	11	13.1	2.74	252	108	2.28
28 days	99	12	9.6
28 days	99	23	24	2.31	32	134	0.14
28 days	99	24	17.9
28 days	99	35	29.6	1.95	28	135	0
28 days	99	36	26
28 days	99	47	30.6	1.78	3.5	102	0
28 days	99	48	25.5
28 days	99	72	13.5	1.26	3.5	86	0
28 days	99	73	10.5
28 days	99	144	20.9	0.77	3.5	92	0.04
28 days	99	672		1.89	3.5	116	0.84
28 days	102
28 days	102	-0.5	5.9	0.63	3.5	120	0
28 days	102	0	3.8	0.55	3.5	112	0
28 days	102	0.5	5.4
28 days	102	1	2.8
28 days	102	2	0.8	3.94	4891	112	14.57
28 days	102	3	0.9
28 days	102	4	1.4	3.32	2270	107	19.42
28 days	102	5	1.5
28 days	102	6	1.3	3.78	1826	119	14.64
28 days	102	11	3.5	4.73	1453	139	3.59
28 days	102	12	3.1
28 days	102	23	12.6	2.8	300	143	0.26
28 days	102	24	6.6
28 days	102	35	13.7	3.24	84	146	0.09
28 days	102	36	11.7
28 days	102	47	10.9	3.41	50	152	0
28 days	102	48	11.6
28 days	102	72	6.7	2.14	158	134	0
28 days	102	73	5
28 days	102	144	10.8	0.89	300	109	0.55
28 days	102	672		0.75	3.5	73	0
28 days	103
28 days	103	-0.5	6.3	0.87	3.5	126	0
28 days	103	0	3.4	0.6	3.5	122	0
28 days	103	0.5	5.9
28 days	103	1	5.6
28 days	103	2	1.5	4.78	2882	124	10.77
28 days	103	3	3.2
28 days	103	4	3.8	4.22	1351	121	13.61
28 days	103	5	4
28 days	103	6	4.5	4.34	1179	131	6.22
28 days	103	11	16.1	3.27	595	120	0.96
28 days	103	12	11.2
28 days	103	23	30.6	2.33	166	121	0.1
28 days	103	24	22.4
28 days	103	35	34.1	2.05	19	122	0
28 days	103	36	22.4
28 days	103	47	31.1	1.63	30	112	0
28 days	103	48	24.4
28 days	103	72	15.3	1.48	53	89	0
28 days	103	73	10.9
28 days	103	144	17.6	0.66	9	83	0.33
28 days	103	672		0.62	3.5	85	0
28 days	106
28 days	106	-0.5	7.1	0.58	3.5	117	0
28 days	106	0	5.8	0.6	20	104	0
28 days	106	0.5	5.5
28 days	106	1	2.4
28 days	106	2	1.1	3.36	3907	100	13.01
28 days	106	3	2.1
28 days	106	4	3.3	3.6	1639	112	18.3
28 days	106	5	4.5
28 days	106	6	4.7	3.65	1209	108	7.86
28 days	106	11	15	3.42	531	128	2.54
28 days	106	12	12.5
28 days	106	23	30	1.74	169	125	0.26
28 days	106	24	25.5
28 days	106	35	32.9	1.28	151	118	0
28 days	106	36	13.9
28 days	106	47	24.2	1	10	98	0
28 days	106	48	19.1
28 days	106	72	15.4	0.72	89	84	0
28 days	106	73	9.6
28 days	106	144	13	0.67	3.5	81	0.62
28 days	106	672		0.78	3.5	84	0.5
